# Supplementary material for: Effect of the Temperature on the Process of Preferential Solvation of 1,4-Dioxane, 12-Crown-4, 15-Crown-5 and 18-Crown-6 Ethers in the Mixture of N-Methylformamide with Water: Composition of the Solvation Shell of the Cyclic Ethers
Source: Int J Mol Sci. 2023 May 18;24(10):8934. doi: 10.3390/ijms24108934 (PMC10218947; doi:10.3390/ijms24108934)
Supplement: Supplementary file 1 [file ijms-24-08934-s001.zip]

Archive with 1 entries (1 files):
- ijms-2379817-supplementary.pdf
